# Supplementary material for: Breastfeeding Outcomes After Scheduled Cesarean Section Under an ERAS Pathway: An Analytical Observational Study
Source: Nurs Rep. 2026 Apr 13;16(4):134. doi: 10.3390/nursrep16040134 (PMC13118884; doi:10.3390/nursrep16040134)
Supplement: Supplementary file 1 [file nursrep-16-00134-s001.zip]

Archive with 2 entries (2 files):
- nursrep-4211652-Table S1.pdf
- nursrep-4211652-Table S2.pdf
